# Supplementary material for: Highly Active Small Aminated Quinolinequinones against Drug-Resistant Staphylococcus aureus and Candida albicans
Source: Molecules. 2022 May 3;27(9):2923. doi: 10.3390/molecules27092923 (PMC9104734; doi:10.3390/molecules27092923)
Supplement: Supplementary file 1 [file molecules-27-02923-s001.zip]

Archive with 1 entries (1 files):
- molecules-1696305-supplementary.pdf
